# Supplementary material for: Candidate SNP Markers Significantly Altering the Affinity of the TATA-Binding Protein for the Promoters of Human Genes Associated with Primary Open-Angle Glaucoma
Source: Int J Mol Sci. 2024 Nov 28;25(23):12802. doi: 10.3390/ijms252312802 (PMC11641052; doi:10.3390/ijms252312802)
Supplement: Supplementary file 1 [file ijms-25-12802-s001.zip]

Archive with 1 entries (1 files):
- ijms-3262350-supplementary.pdf
